# Supplementary material for: Large plants enhance aboveground biomass in arid natural forest and plantation along differential abiotic and biotic conditions
Source: Front Plant Sci. 2022 Oct 13;13:999793. doi: 10.3389/fpls.2022.999793 (PMC9612956; doi:10.3389/fpls.2022.999793)
Supplement: Supplementary file 2 [file DataSheet_2.xlsx]

## Sheet: Natural forest
Plot	SOIL	CAI	Hs	SD	TH	BC	AGB
1	2.63906	3.68211	0	-2.12026	3.06805	3.1104	3.57591
2	3.3322	3.82734	0	-1.7148	2.67415	2.49155	3.33579
3	2.60269	4.13421	0	-2.40795	3.17805	3.10279	4.7109
4	1.60944	2.97041	0	-2.40795	3.19867	3.32719	5.00709
5	1.60944	4.45864	0	-1.96611	2.48491	2.4664	3.24076
6	2.60269	3.93045	0	-1.83258	3.71357	4.04235	5.86727
7	2.60269	3.38575	0	-1.77196	3.46574	3.41082	5.27702
8	2.63906	3.9875	0	-1.77196	3.19171	3.39719	4.8898
9	2.07944	3.26728	0	-1.83258	3.52636	3.51125	5.31628
10	2.63906	3.41707	0	-1.60944	3.30505	3.3728	5.18306
11	2.35138	2.32532	0.605082	-0.446287	0.285179	-1.38629	-1.20397
12	2.77259	2.33311	0.551366	-1.13943	0.587787	1.43984	-0.820981
13	2.0149	2.37118	0.548769	-0.820981	0.0953102	0.285179	1.88403
14	3.157	2.32532	0.699632	-0.820981	0.582216	1.24127	0.425268
15	2.77259	2.33892	0.431915	-0.653926	-0.314711	-0.223144	-0.150823
16	2.8622	2.42657	0.918204	-2.30259	2.15176	3.65429	0.783902
17	1.60944	2.47906	0.692888	-1.20397	0.947789	2.40424	2.18267
18	2.30259	2.38324	0.667968	-1.60944	0.0392207	1.74397	1.66959
19	2.35138	4.19147	0.869742	-1.83258	0.553885	1.73695	0.482426
20	2.8622	2.46215	0.585735	-1.27297	1.25276	2.12823	0.34359
21	2.60269	2.3988	0.678231	0.609766	-0.274437	0.254642	3.30945
22	2.60269	2.3988	0.624634	-1.42712	1.72277	3.29806	2.95021
23	2.60269	2.3988	0.664412	-0.916291	1.16315	2.04122	2.03862
24	2.60269	2.3988	0.879512	0.182322	-0.116534	0.548121	2.38509
25	2.60269	2.3988	0.906384	0.0392207	0.71784	2.04252	2.93969
26	2.60269	2.3988	0.94162	-0.510826	1.41099	2.12942	2.93013
27	2.60269	2.3988	0.978682	-0.733969	1.17865	0.970779	1.63511
28	2.60269	2.3988	0.950024	-0.653926	1.1314	2.31353	2.04122
29	2.60269	2.3988	0.967984	-0.733969	0.908259	1.2613	1.81156
30	2.60269	2.3988	0.913958	-1.13943	0.765468	1.45395	1.75094
31	2.60269	2.3988	0.655916	-0.274437	0.29267	1.17248	2.61227
32	2.60269	2.3988	0.866184	-0.653926	1.05431	1.4884	3.22207
33	2.60269	2.3988	0.719495	-0.385662	1.05431	2.53687	3.67148
34	2.60269	2.3988	0.951172	-0.274437	1.63511	2.50879	4.47038
35	2.74084	2.94339	0.618981	-1.42712	0.131028	-0.415515	0.683097
36	2.74084	2.94339	0.441587	-0.755023	0.165514	-0.301105	0.19062
37	2.74084	2.94339	0.396944	-0.34249	0.587787	1.60543	1.36098
38	2.07944	3.04927	0.562968	-0.941609	1.16315	2.0464	1.4929
39	2.07944	3.04927	0.746293	-1.17118	0.641854	1.05779	0.824175
40	2.07944	3.04927	0.647059	-0.776529	0.788457	1.29473	1.37372
41	2.63906	3.64388	0.196815	-0.634878	0.29267	1.29746	0.703098
42	2.63906	3.64388	0.196815	-0.634878	0.34359	1.00063	0.741937
43	2.63906	3.64388	0.343672	-0.71335	0.797507	1.54543	1.13783
44	2.30259	2.82197	0.492568	-1.42712	1.16315	1.4816	0.850151
45	2.30259	2.82197	0.492568	-2.12026	1.16315	0.57098	0.916291
46	2.30259	2.82197	0	-1.83258	0.788457	0.262364	-3.50656
47	2.30259	2.82197	0.526589	-1.83258	0.788457	0.357674	-2.52573
48	2.30259	2.82197	0.712813	-1.83258	0.71295	1.13462	-1.51413
49	2.30259	2.82197	0.492568	-2.12026	1.16315	1.28923	-0.71335
50	2.77259	2.60639	0.720237	-0.916291	0.81093	-0.371064	-0.287682
51	2.77259	2.60639	0.690606	-0.820981	0.604316	0.788457	-0.328504
52	2.77259	2.60639	0.698833	-0.733969	1.44692	2.06051	1.02962
53	2.8622	2.71337	0	-1.02165	0.647103	0.928219	-2.81341
54	2.8622	2.71337	0.492568	-2.12026	1.52606	2.3466	-0.34249
55	2.8622	2.71337	0.526589	-1.83258	0.955511	0.683097	-0.71335
56	2.8622	2.71337	0.695266	-1.27297	0.741937	-0.562119	-1.13943
57	2.8622	2.71337	0.667968	-1.60944	0.641854	-0.248461	-2.52573
58	2.8622	2.71337	0.526589	-1.60944	0.788457	1.37877	-1.56065
59	2.8622	2.71337	0.31974	-1.13943	0.19062	-0.776529	-2.52573
60	2.8622	2.71337	0.707865	-1.13943	0.788457	0.285179	-1.66073
61	2.8622	2.71337	0.492568	-1.02165	0.559616	-1.66073	-1.83258
62	1.60944	2.42303	0.628944	-0.400478	0.336472	0.207014	1.56235
63	1.60944	2.42303	0.865679	-0.826679	0.708036	0.879627	2.65676
64	1.60944	2.42303	0.872127	-1.91393	0.444686	0.672944	1.65823
65	1.60944	2.42303	0.811689	-1.04982	0.770108	0.95935	2.29152
66	1.60944	2.42303	0.638437	-0.630172	0.300105	0.703098	2.37024
67	1.60944	2.42303	0.774532	-0.498403	0.598837	0.732368	2.51366
68	1.60944	2.42303	0.947404	-1.34707	0.883768	1.65058	2.37862
69	1.60944	2.42303	0.861988	-1.7148	1.25562	1.65058	0.688135
70	1.60944	2.42303	0.722178	-1.38629	0.81093	1.50408	2.21703
71	1.60944	2.42303	0.861692	-1.08619	1.13783	1.6771	4.1281
72	1.60944	2.42303	0.782074	-0.708261	0.879627	1.30563	2.88703
73	1.60944	2.42303	0.825086	-0.771109	1.18173	1.43984	3.69038

## Sheet: Plantation
Plot	SOIL	CAI	Hs	SD	TH	BC	AGB
1	2.30259	1.37118	0.685918	-1.46968	1.51293	2.09679	4.2906
2	2.30259	1.37118	0.673934	-0.84397	1.68083	1.61542	4.00241
3	2.30259	1.37118	0.66383	-0.287682	1.56235	1.58719	4.48774
4	1.79176	0.875469	0.175166	-1.56065	1.0116	1.74397	-0.916291
5	1.79176	0.875469	0.265924	-1.51413	0.854415	1.47247	-1.34707
6	1.79176	0.875469	0.485749	-1.02165	0.966984	1.46326	-0.314711
7	2.60269	2.6108	0	-1.96611	0.86289	1.30019	-1.83258
8	2.60269	2.6108	0	-2.30259	0.832909	1.38128	-1.60944
9	2.60269	2.6108	0	-2.20727	0.824175	1.15373	-1.66073
10	1.79176	2.60046	0.437528	-1.56065	0.530628	0.71784	-0.71335
11	1.79176	2.60046	0.169665	-1.51413	0.854415	1.01885	-1.89712
12	1.79176	2.60046	0	-1.66073	0.928219	1.03318	-1.60944
13	3.2581	3.08007	0.201894	-1.07881	-0.430783	0.262364	-1.23787
14	3.2581	3.08007	0.269628	-0.84397	-0.356675	-0.18633	-0.867501
15	3.2581	3.08007	0	-0.755023	-0.634878	-0.494296	-1.51413
16	1.79176	3.06199	0.659446	-1.42712	1.55604	1.71019	4.06783
17	1.79176	3.06199	0.680221	-2.52573	1.42311	1.95161	2.68239
18	1.79176	3.06199	0.582365	-2.04022	1.67335	1.79675	3.80109
19	2.07944	3.50945	0.62993	-0.967584	0.262364	-0.462035	1.05082
20	2.07944	3.50945	0.608324	-1.23787	0.797507	1.03674	1.22378
21	2.07944	3.50945	0.722553	-1.66073	0.500775	1.76302	1.20297
22	2.74084	0.966984	0.442157	-1.10866	1.11841	1.03318	3.8493
23	2.74084	0.966984	0.411988	-1.23787	1.02245	0.850151	3.58574
24	2.74084	0.966984	0.575101	-1.10866	1.24127	1.4422	3.85609
25	2.74084	0.924259	0	-2.04022	1.10856	1.58309	0.609766
26	2.74084	0.924259	0	-1.60944	1.11514	1.02962	1.0438
27	2.74084	0.924259	0	-1.20397	0.841567	0.928219	1.15373
28	2.60269	0.207014	0	-1.60944	1.25276	2.22462	1.43508
29	2.60269	0.207014	0.239953	-2.04022	1.24415	2.04381	1.47018
30	2.60269	0.207014	0.371951	-2.12026	1.55814	2.49897	1.39128
